# Supplementary material for: The aggregate-forming pili (AFP) mediates the aggregative adherence of a hybrid-pathogenic Escherichia coli (UPEC/EAEC) isolated from a urinary tract infection
Source: Virulence. 2021 Dec 20;12(1):3073–93. doi: 10.1080/21505594.2021.2007645 (PMC8923075; doi:10.1080/21505594.2021.2007645)
Supplement: Supplemental Material [file KVIR_A_2007645_SM6615.zip]

Archive with 11 entries (10 files):
- supplementary/
- supplementary/Suppl. Figure 1.docx
- supplementary/Suppl. Figure 2.docx
- supplementary/Suppl. Figure 3.docx
- supplementary/Suppl. Figure 4.docx
- supplementary/Suppl._Table_1.docx
- supplementary/Suppl._Table_2.xlsx
- supplementary/Suppl._Table_3.xlsx
- supplementary/Suppl._Table_4.xlsx
- supplementary/Suppl._Table_5.xlsx
- supplementary/Suppl._Table_6.xlsx
