# Supplementary material for: The aggregate-forming pili (AFP) mediates the aggregative adherence of a hybrid-pathogenic Escherichia coli (UPEC/EAEC) isolated from a urinary tract infection
Source: Virulence. 2021 Dec 20;12(1):3073–93. doi: 10.1080/21505594.2021.2007645 (PMC8923075; doi:10.1080/21505594.2021.2007645)
Supplement: Supplemental Material [file KVIR_A_2007645_SM6615.zip › supplementary/Suppl._Table_2.xlsx]

## Sheet: Suppl. Table S2
Supplementary Table 2. Genome features for 51 Escherichia coli reference strains, four Shigella spp., one Escherichia fergusonii and UPEC-46 strain used to perform the first phylogenetic analysis.
Strain	Assembly accession	Pathype	Phylogroupa	STb	Isolation country	Isolation source	Host	Serotype	Contigs	Plasmids
Escherichia coli UPEC-46	GCA_018390445.1	ExPEC/EAEC	A	10	Brazil	Urine	Human	O166:H12	23	3
Escherichia coli 042	GCA_000027125.1	EAEC	D	410	Peru	Feces	Human	O44:H18	Closed	1
Escherichia coli 11128	GCA_000010765.1	STEC	B1	16	Japan	Feces	Human	O111:H-	Closed	5
Escherichia coli 11368	GCA_000091005.1	STEC	B1	21	Japan	Feces	Human	O26:H11	Closed	4
Escherichia coli 12009	GCA_000010745.1	STEC	B1	17	Japan	Feces	Human	O103:H2	Closed	1
Escherichia coli 2009EL-2050	GCA_000299255.1	EAEC/STEC	B1	678	Georgia	Feces	Human	O104:H4	Closed	3
Escherichia coli 2009EL-2071	GCA_000299475.1	EAEC/STEC	B1	678	Georgia	Feces	Human	O104:H4	Closed	2
Escherichia coli 2011C-3493	GCA_000299455.1	EAEC/STEC	B1	678	United States of America	Feces	Human	O104:H5	Closed	3
Escherichia coli 536	GCA_000013305.1	ExPEC	B2	73	M.D.	Urine	Human	O6:K15:H31	Closed	0
Escherichia coli 55989	GCA_000026245.1	EAEC	B1	678	Central African Republic	Feces	Human	M.D.	Closed	0
Escherichia coli 81009	GCA_002157245.1	ExPEC	B2	131	United Arab Emirates	Urine	Human	O25b:H4	Closed	1
Escherichia coli ABU 83972	GCA_000148365.1	ExPEC	B2	73	M.D.	Urine	Human	M.D.	Closed	1
Escherichia coli APEC O1	GCA_000014845.1	ExPEC	B2	95	M.D.	Lung	Chicken	O1:K1	Closed	2
Escherichia coli APEC O78	GCA_000332755.1	ExPEC	C	23	M.D.	Lung	Turkey	O78	Closed	0
Escherichia coli ATCC 8739	GCA_000019385.1	Commensal	A	3021	M.D.	M.D.	M.D.	M.D.	Closed	0
Escherichia coli B REL606	GCA_000017985.1	Commensal	A	93	M.D.	M.D.	M.D.	M.D.	Closed	0
Escherichia coli B7A	GCA_000167815.1	ETEC	B1	94	Vietnam	Feces	Human	O148:H28	289	M.D.
Escherichia coli CB9615	GCA_000025165.1	EPEC	E	335	Germany	Feces	Human	O55:H7	Closed	1
Escherichia coli CE10	GCA_000227625.1	ExPEC	F	62	M.D.	Cerebrospinal fluid	Human	O7:K1	Closed	4
Escherichia coli CFT073	GCA_000007445.1	ExPEC	B2	73	M.D.	Urine	Human	O6:K2:H1	Closed	0
Escherichia coli DH1	GCA_000270105.1	Commensal	A	1060	M.D.	M.D.	M.D.	M.D.	Closed	0
Escherichia coli E2348/69	GCA_000026545.1	EPEC	B2	15	United Kingdom	Feces	Human	O127:H6	Closed	2
Escherichia coli E24377A	GCA_000017745.1	ETEC	B1	1132	M.D.	M.D.	M.D.	O139:H28	Closed	6
Escherichia coli EC4115	GCA_000021125.1	STEC	E	11	M.D.	M.D.	M.D.	O157:H7	Closed	3
Escherichia coli EC958	GCA_000285655.3	ExPEC	B2	131	United Kingdom	Urine	Human	O25b:K100:H4	Closed	2
Escherichia coli ED1a	GCA_000026305.1	Commensal	B2	452	France	Feces	Human	O81	Closed	0
Escherichia coli EDL933	GCA_000732965.1	STEC	E	11	United States of America	Beef	M.D.	O157:H7	Closed	2
Escherichia coli H10407	GCA_000210475.1	ETEC	A	48	Bangladesh	Feces	Human	O78:H11:K80	Closed	4
Escherichia coli HS	GCA_000017765.1	Commensal	A	46	United States of America	Feces	Human	O9	Closed	0
Escherichia coli IAI1	GCA_000026265.1	Commensal	B1	1128	France	Feces	Human	O8	Closed	0
Escherichia coli IAI39	GCA_000026345.1	ExPEC	F	62	France	Urine	Human	O7:K1	Closed	0
Escherichia coli IHE3034	GCA_000025745.1	ExPEC	B2	95	Finland	Cerebrospinal fluid	Human	O18:K1:H7	Closed	0
Escherichia coli K-12 MG1655	GCA_000005845.2	Commensal	A	10	M.D.	Feces	Human	M.D.	Closed	0
Escherichia coli LF82	GCA_000284495.1	AIEC	B2	135	M.D.	Crohn disease	Human	M.D.	Closed	0
Escherichia coli NA114	GCA_000214765.3	ExPEC	B2	131	M.D.	Urine	Human	M.D.	105	M.D.
Escherichia coli NRG 857C	GCA_000183345.1	AIEC	B2	135	M.D.	Crohn disease	Human	O83:H1	Closed	1
Escherichia coli PCN033	GCA_000219515.3	ExPEC	D	5147	M.D.	M.D.	M.D.	M.D.	Closed	3
Escherichia coli PMV-1	GCA_000493595.1	ExPEC	B2	95	M.D.	M.D.	M.D.	O18:K1	Closed	3
Escherichia coli RM12579	GCA_000245515.1	EPEC	E	335	United States of America	M.D.	Human	O55:H7	Closed	5
Escherichia coli S88	GCA_000026285.2	ExPEC	B2	95	France	Cerebrospinal fluid	Human	O45:K1:H7	Closed	1
Escherichia coli SA186	GCA_003856995.1	ExPEC	B2	131	Saudi Arabia	Urine	Human	M.D.	Closed	5
Escherichia coli Sakai	GCA_000008865.2	STEC	E	11	Japan	Feces	Human	O157:H7	Closed	2
Escherichia coli SE11	GCA_000010385.1	Commensal	B1	156	M.D.	M.D.	M.D.	O152:H28	Closed	6
Escherichia coli SE15	GCA_000010485.1	Commensal	B2	131	M.D.	M.D.	M.D.	O150:H5	Closed	1
Escherichia coli SMS-3-5	GCA_000019645.1	Environmental	F	354	United States of America	Environmental	Water	M.D.	Closed	4
Escherichia coli UM146	GCA_000148605.1	AIEC	B2	643	M.D.	Crohn disease	Human	M.D.	Closed	1
Escherichia coli UMN026	GCA_000026325.2	ExPEC	D	597	United States of America	Urine	Human	O17:K52:H18	Closed	2
Escherichia coli UMNF18	GCA_000220005.2	ETEC	A	10	United States of America	Feces	Pig	O147:H-	Closed	5
Escherichia coli UMNK88	GCA_000212715.2	ETEC	A	100	United States of America	Feces	Pig	M.D.	Closed	5
Escherichia coli UTI89	GCA_000013265.1	ExPEC	B2	95	M.D.	Urine	Human	O18:K1:H7	Closed	1
Escherichia coli W	GCA_008868305.1	Commensal	B1	1079	M.D.	M.D.	M.D.	M.D.	Closed	1
Escherichia coli Xuzhou21	GCA_000262125.1	STEC	E	11	China	Feces	Human	O157:H7	Closed	2
Shigella boydii Sb227	GCA_000012025.1	Shigella	N.A.	N.A.	N.A.	N.A.	N.A.	N.A.	N.A.	N.A.
Shigella dysenteriae Sd197	GCA_000012005.1	Shigella	N.A.	N.A.	N.A.	N.A.	N.A.	N.A.	N.A.	N.A.
Shigella flexneri 2a str. 301	GCA_000006925.2	Shigella	N.A.	N.A.	N.A.	N.A.	N.A.	N.A.	N.A.	N.A.
Shigella sonnei Ss046	GCA_000092525.1	Shigella	N.A.	N.A.	N.A.	N.A.	N.A.	N.A.	N.A.	N.A.
Escherichia fergusonii ATCC 35469	GCA_000026225	Outgrup	N.A.	N.A.	N.A.	N.A.	N.A.	N.A.	N.A.	N.A.
Notes
All information about pathotype, isolation country, isolation source, host, serotype, number of contigs and plasmids were obtained by the assembly accession number of the correspondent strain in GenBank database, available at http://www.ncbi.nlm.nih.gov/assembly.
Abbreviations: M.D., missing data; N.A., not applicable; ST, sequence type; EAEC, enteroaggregative E. coli; EPEC, enteropathogenic E. coli; ExPEC, extraintestinal pathogenic E. coli; ETEC, enterotoxigenic E. coli; STEC, Shiga toxin-producing E. coli; AIEC, adherent-invasive E. coli.
a,b The web-based databases ClermonTyping (v1.4.1) and MLST (v2.0), using the ‘MLST databases at UoW’ from the University of Warwick (UK), were used to determine in silico the E. coli phylogroups and sequence typing, respectively.
