# Supplementary material for: The aggregate-forming pili (AFP) mediates the aggregative adherence of a hybrid-pathogenic Escherichia coli (UPEC/EAEC) isolated from a urinary tract infection
Source: Virulence. 2021 Dec 20;12(1):3073–93. doi: 10.1080/21505594.2021.2007645 (PMC8923075; doi:10.1080/21505594.2021.2007645)
Supplement: Supplemental Material [file KVIR_A_2007645_SM6615.zip › supplementary/Suppl._Table_3.xlsx]

## Sheet: Suppl. Table S3
Supplementary Table 3. Genome features for 25 EAEC and 28 UPEC strains, four Shigella spp., one Escherichia fergusonii, and UPEC-46 strain used to perform the second phylogenetic analysis.
Strain	Assembly accession	Pathotype	Phylogroupa	STb	Isolation country	Isolation source	Host	Serotype	Contigs	Plasmids
Escherichia coli UPEC-46	GCA_018390445.1	UPEC/EAEC	A	10	Brazil	Urine / UTI	Human	O166:H12	23	3
Escherichia coli 042	GCA_000027125.1	EAEC	D	410	Peru	Feces / diarrhea	Human	O44:H18	Closed	1
Escherichia coli 101-1	GCA_000168095.1	EAEC	A	5655	Japan	Feces / diarrhea	Human	ONT:H10	91	M.D.
Escherichia coli 1-182-04_S4_C1	GCA_000627175.1	EAEC	B1	2186	Tanzania	Feces / no diarrhea	Human	O182:H23	109	M.D.
Escherichia coli 118UI	GCA_003627855.1	UPEC	D	69	Mexico	Urine / UTI	Human	M.D.	Closed	2
Escherichia coli 1-392-07_S1_C1	GCA_000703865.1	EAEC	D	38	Tanzania	Feces / no diarrhea	Human	O86:H5	174	M.D.
Escherichia coli 2/0	GCA_003856635.1	UPEC	B2	131	Sweden	Urine / UTI	Human	M.D.	Closed	5
Escherichia coli 2-005-03_S3_C1	GCA_000703805.1	EAEC	B1	2178	Tanzania	Feces / no diarrhea	Human	O81:H27	168	M.D.
Escherichia coli 2-011-08_S3_C3	GCA_000687065.1	EAEC	A	10	Tanzania	Feces / no diarrhea	Human	O128ab/ac:H10	162	M.D.
Escherichia coli 2-052-05_S4_C2	GCA_000703385.1	EAEC	B1	1891	Tanzania	Feces / no diarrhea	Human	O121:H7	105	M.D.
Escherichia coli 2-156-04_S3_C3	GCA_000703745.1	EAEC	A	165	Tanzania	Feces / no diarrhea	Human	O80:H19	130	M.D.
Escherichia coli 2-177-06_S4_C3	GCA_000703565.1	EAEC	B1	678	Tanzania	Feces / no diarrhea	Human	O104:H4	191	M.D.
Escherichia coli 2-222-05_S1_C1	GCA_000703965.1	EAEC	B1	5376	Tanzania	Feces / no diarrhea	Human	O39:H12	108	M.D.
Escherichia coli 2-316-03_S4_C2	GCA_000704325.1	EAEC	A	10	Tanzania	Feces / no diarrhea	Human	ONT:H10	210	M.D.
Escherichia coli 2-460-02_S3_C1	GCA_000704465.1	EAEC	A	3281	Tanzania	Feces / no diarrhea	Human	O111:H12	250	M.D.
Escherichia coli 2-460-02_S4_C2	GCA_000704525.1	EAEC	A	43	Tanzania	Feces / no diarrhea	Human	O6:H10	175	M.D.
Escherichia coli 2-474-04_S3_C3	GCA_000704665.1	EAEC	A	43	Tanzania	Feces / no diarrhea	Human	ONT:H10	308	M.D.
Escherichia coli 3-020-07_S4_C2	GCA_000704805.1	EAEC	B1	5616	Tanzania	Feces / no diarrhea	Human	O131:H8	189	M.D.
Escherichia coli 3-475-03_S1_C2	GCA_000713905.1	EAEC	B1	200	Tanzania	Feces / no diarrhea	Human	O127:H27	175	M.D.
Escherichia coli 381-3	GCA_000948005.1	EAEC	A	10	Netherland	Feces / diarrhea	Human	O126:H2	120	M.D.
Escherichia coli 4/0	GCA_003856615.1	UPEC	B2	131	Sweden	Urine / UTI	Human	M.D.	Closed	3
Escherichia coli 536	GCA_000013305.1	UPEC	B2	73	M.D.	Urine / UTI	Human	O6:K15:H31	Closed	0
Escherichia coli 5-366-08_S3_C1	GCA_000714335.1	EAEC	D	2	Tanzania	Feces / no diarrhea	Human	ONT:H18	124	M.D.
Escherichia coli 55989	GCA_000026245.1	EAEC	B1	678	Central African Republic	Feces / diarrhea	Human	M.D.	Closed	0
Escherichia coli 6-175-07_S1_C2	GCA_000711375.1	EAEC	D	38	Tanzania	Feces / diarrhea	Human	O153var1:H2	145	M.D.
Escherichia coli ATCC 700415	GCA_003491265.1	UPEC	B2	?	United States	Urine / UTI	Human	O4:H5	Closed	1
Escherichia coli BH100	GCA_002887715.1	UPEC	B2	127	Brazil	Urine / UTI	Human	M.D.	Closed	2
Escherichia coli C43/90	GCA_000350045.2	EAEC	A	10	Sweden	Feces	Human	O127:H27	119	M.D.
Escherichia coli C48/93	GCA_000350025.2	EAEC	A	34	Sweden	Feces	Human	ONT:H33	101	M.D.
Escherichia coli CFT073	GCA_000007445.1	UPEC	B2	73	M.D.	Urine / UTI	Human	O6:K2:H1	Closed	0
Escherichia coli CLSC36	GCA_006777045.1	UPEC	F	648	Canada	Urine / UTI	Human	O1:H42	Closed	1
Escherichia coli CS01	GCA_000740545.1	EAEC	A	?	United States of America	Feces / no diarrhea	Human	ONT:H30	460	M.D.
Escherichia coli EC1515	GCA_002196495.1	UPEC	E	219	Taiwan	Urine / UTI	Human	M.D.	Closed	3
Escherichia coli EC958	GCA_000285655.3	UPEC	B2	131	United Kingdom	Urine / UTI	Human	O25b:K100:H4	Closed	2
Escherichia coli EC974	GCA_002196475.1	UPEC	E	219	Taiwan	Urine / UTI	Human	M.D.	Closed	3
Escherichia coli F11	GCA_000167835.1	UPEC	B2	127	United States of America	Urine / UTI	Human	O6:H31	119	M.D.
Escherichia coli IAI39	GCA_000026345.1	UPEC	F	62	France	Urine / UTI	Human	O7:K1	Closed	0
Escherichia coli IS1	GCA_000513455.1	EAEC	D	38	Austria	Feces	Human	M.D.	440	M.D.
Escherichia coli J96	GCA_000295775.2	UPEC	B2	12	M.D.	Urine / UTI	Human	O4:K6	276	M.D.
Escherichia coli K1516	GCA_000617985.2	EAEC	D	31	United States of America	M.D	M.D.	O15:H18	159	M.D.
Escherichia coli KL53	GCA_002494365.2	UPEC	A	1434	Slovakia	Urine / UTI	Human	O18:H14	Closed	3
Escherichia coli MNCRE44	GCA_000931565.1	UPEC	B2	131	United States of America	M.D	Human	M.D.	Closed	6
Escherichia coli MS6198	GCA_001721525.1	UPEC	F	648	United Kingdom	Urine / UTI	Human	M.D.	Closed	4
Escherichia coli MS7163	GCA_003020885.1	UPEC	B2	95	Slovakia	Urine / UTI	Human	O45:K1:H7	Closed	2
Escherichia coli MSHS 133	GCA_006777085.1	UPEC	G	117	Canada	Urine / UTI	Human	O24:NM	Closed	1
Escherichia coli MSHS 472	GCA_006777065.1	UPEC	A	101	Canada	Urine / UTI	Human	O82:NM	Closed	1
Escherichia coli NA114	GCA_000214765.3	UPEC	B2	131	M.D.	Urine / UTI	Human	M.D.	105	M.D.
Escherichia coli NU14	GCA_002024865.1	UPEC	B2	95	United States of America	Urine / UTI	Human	M.D.	Closed	0
Escherichia coli SA186	GCA_003856995.1	UPEC	B2	131	Saudi Arabia	Urine / UTI	Human	M.D.	Closed	5
Escherichia coli U13A	GCA_004135165.1	UPEC	B2	131	United States of America	Urine / UTI	Human	M.D.	Closed	6
Escherichia coli UMN026	GCA_000026325.2	UPEC	D	597	United States of America	Urine / UTI	Human	O17:K52:H18	Closed	2
Escherichia coli UPEC 26-1	GCA_001693315.1	UPEC	B2	73	South Korea	Urine / UTI	Human	M.D.	Closed	1
Escherichia coli UTI89	GCA_000013265.1	UPEC	B2	95	M.D.	Urine / UTI	Human	O18:K1:H7	Closed	1
Escherichia coli ZRUEC59	GCA_004193385.1	UPEC	D	38	Pakistan	Urine / UTI	Human	O1:H15	143	M.D.
Shigella boydii Sb227	GCA_000012025.1	Shigella	N.A.	N.A.	N.A.	N.A.	N.A.	N.A.	N.A.	N.A.
Shigella dysenteriae Sd197	GCA_000012005.1	Shigella	N.A.	N.A.	N.A.	N.A.	N.A.	N.A.	N.A.	N.A.
Shigella flexneri 2a str. 301	GCA_000006925.2	Shigella	N.A.	N.A.	N.A.	N.A.	N.A.	N.A.	N.A.	N.A.
Shigella sonnei Ss046	GCA_000092525.1	Shigella	N.A.	N.A.	N.A.	N.A.	N.A.	N.A.	N.A.	N.A.
Escherichia fergusonii ATCC 35469	GCA_000026225	Outgrup	N.A.	N.A.	N.A.	N.A.	N.A.	N.A.	N.A.	N.A.
Notes
All information about pathotype, isolation country, isolation source, host, serotype, number of contigs, and plasmids were obtained by the assembly accession number of the correspondent strain in GenBank database, available at http://www.ncbi.nlm.nih.gov/assembly.
Abbreviations: M.D., missing data; N.A., not applicable; NT, non-typable; ST, sequence type; UTI, urinary tract infection; EAEC, enteroaggregative E. coli; UPEC, uropathogenic E. coli.
a,b The web-based databases ClermonTyping (v1.4.1) and MLST (v2.0), using the ‘MLST databases at UoW’ from the University of Warwick (UK), were used to determine in silico the E. coli phylogroups and sequence type, respectively.
