# Supplementary material for: The aggregate-forming pili (AFP) mediates the aggregative adherence of a hybrid-pathogenic Escherichia coli (UPEC/EAEC) isolated from a urinary tract infection
Source: Virulence. 2021 Dec 20;12(1):3073–93. doi: 10.1080/21505594.2021.2007645 (PMC8923075; doi:10.1080/21505594.2021.2007645)
Supplement: Supplemental Material [file KVIR_A_2007645_SM6615.zip › supplementary/Suppl._Table_4.xlsx]

## Sheet: Suppl. Table S4
Supplementary Table 4. Genome features for 59 Escherichia coli ST10 strains, one Escherichia fergusonii, and UPEC-46 strain used to perform the third phylogenetic analysis.
Strain	Assembly accession	Pathotype	Phylogroupa	STb	Isolation country	Isolation source	Host	Serotype	Contigs	Plasmids
Escherichia coli UPEC-46	GCA_018390445.1	ExPEC/EAEC	A	10	Brazil	Urine / UTI	Human	O166:H12	23	3
Escherichia coli 1-110-08_S1_C1	GCA_000601315.1	ETEC	A	10	Tanzania	Feces / no diarrhea	Human	O159:H4	128	M.D.
Escherichia coli 1-110-08_S1_C3	GCA_000601295.1	ETEC	A	10	Tanzania	Feces / no diarrhea	Human	O159:H4	133	M.D.
Escherichia coli 1283	GCA_002310735.1	ExPEC	A	10	United Kingdom	Urine / UTI	Dog	M.D.	Closed	5
Escherichia coli 1303	GCA_000829985.1	ExPEC	A	10	Germany	Mastitis	Bovine	O70:H32	Closed	3
Escherichia coli 2.3916	GCA_000194535.2	STEC	A	10	M.D.	Feces	Pig	O147:H4	234	M.D.
Escherichia coli 2-011-08_S3_C1	GCA_000700505.1	EAEC	A	10	Tanzania	Feces / no diarrhea	Human	ONT:H10	169	M.D.
Escherichia coli 2-011-08_S3_C3	GCA_000687065.1	EAEC	A	10	Tanzania	Feces / no diarrhea	Human	ONT:H10	162	M.D.
Escherichia coli 2-316-03_S4_C2	GCA_000704325.1	EAEC	A	10	Tanzania	Feces / no diarrhea	Human	ONT:H10	210	M.D.
Escherichia coli 252	GCA_007858995.1	EPEC/ExPEC	A	10	Brazil	Urine / UTI	Human	O71:H40	151	M.D.
Escherichia coli 26561	GCA_003033905.1	ExPEC	A	10	France	Mastitis	Bovine	M.D.	Closed	2
Escherichia coli 2726950	GCA_000356145.2	ETEC	A	10	Bangladesh	Feces	Human	M.D.	185	M.D.
Escherichia coli 3522-6	GCA_003651375.1	EPEC	A	10	Brazil	Feces / diarrhea	Human	O129:H11	193	M.D.
Escherichia coli 381-3	GCA_000948005.1	EAEC	A	10	Netherlands	Feces / diarrhea	Human	O126:H2	120	M.D.
Escherichia coli 4581-2	GCA_003651325.1	EPEC	A	10	Brazil	Feces / diarrhea	Human	NT:H40	105	M.D.
Escherichia coli 7-233-03_S3_C1	GCA_000713235.1	EAEC	A	10	Tanzania	Feces / no diarrhea	Human	ONT:H10	140	M.D.
Escherichia coli 7-233-03_S3_C3	GCA_000713355.1	EAEC	A	10	Tanzania	Feces / no diarrhea	Human	ONT:H10	172	M.D.
Escherichia coli AP155	GCA_003584245.1	EPEC	A	10	Brazil	Feces / diarrhea	Dog	O111:H25	224	M.D.
Escherichia coli ATCC_23506	GCA_000333175.1	ExPEC	A	10	M.D.	Urine	Human	O10:K5(L):H4	224	M.D.
Escherichia coli B41	GCA_000194705.2	ETEC	A	10	United States of America	Feces	Pig	O101:HNM	5	M.D.
Escherichia coli BCE011_MS-01	GCA_000356285.2	ETEC	A	10	Bangladesh	Feces	Human	M.D.	317	M.D.
Escherichia coli blood-09-0249	GCA_000782275.1	ExPEC	A	10	United States of America	Blood	Human	M.D.	97	M.D.
Escherichia coli blood-09-1290	GCA_000781915.1	ExPEC	A	10	United States of America	Blood	Human	M.D.	144	M.D.
Escherichia coli blood-10-1009	GCA_000779005.1	ExPEC	A	10	United States of America	Blood	Human	M.D.	90	M.D.
Escherichia coli C260_92	GCA_000446325.2	EPEC	A	10	Italy	Feces	Human	M.D.	202	M.D.
Escherichia coli C43/90	GCA_000350045.2	EAEC	A	10	Sweden	Feces	Human	O127:H27	119	M.D.
Escherichia coli ECC-Z	GCA_000498235.1	ExPEC	A	10	United States of America	Mastitis	Bovine	M.D.	24	M.D.
Escherichia coli EPEC_631	GCA_001742485.1	EPEC	A	10	Netherlands	Feces	Human	O157:H16	129	M.D.
Escherichia coli H7	GCA_001900455.1	Environment	A	10	M.D.	Environment	Water	M.D.	Closed	0
Escherichia coli ICBEC13AM	GCA_001982555.1	Environment	A	10	Brazil	Environment	Water	M.D.	319	M.D.
Escherichia coli ICBECAM7	GCA_002018425.1	Environment	A	10	Brazil	Environment	Water	M.D.	515	M.D.
Escherichia coli IH57218	GCA_001264215.1	STEC/ETEC	A	10	Finland	Feces / diarrhea	Human	O2:H27	17	M.D.
Escherichia coli K-12_MG1655	GCA_000005845.2	Commensal	A	10	M.D.	Feces	Human	M.D.	Closed	0
Escherichia coli MER701	GCA_009659595.1	Environment	A	10	China	Environment	Spinach	M.D.	78	M.D.
Escherichia coli MN067	GCA_001881515.1	Commensal	A	10	India	Feces	Human	M.D.	225	M.D.
Escherichia coli P12b	GCA_000257275.1	Commensal	A	10	M.D.	M.D.	M.D.	O15:H17	Closed	0
Escherichia coli RM10410	GCA_008065455.1	STEC	A	10	United States of America	Feces	Cow	O113:H4	Closed	0
Escherichia coli S17	GCA_000340255.1	ExPEC	A	10	Brazil	Liver	Chicken	O113:H4	187	M.D.
Escherichia coli SC352	GCA_003358245.1	Environment	A	10	United States of America	Environment	Water	M.D.	214	M.D.
Escherichia coli SC356	GCA_003358185.1	Environment	A	10	United States of America	Environment	Water	M.D.	183	M.D.
Escherichia coli STEC_2236	GCA_001607125.1	STEC	A	10	Netherlands	Feces / diarrhea	Human	O113:H4	156	M.D.
Escherichia coli STEC_2708	GCA_001607685.1	STEC	A	10	Netherlands	Feces / diarrhea	Human	O110:H9	143	M.D.
Escherichia coli STEC_2953	GCA_001607895.1	STEC	A	10	Netherlands	Feces / diarrhea	Human	O113:H4	138	M.D.
Escherichia coli STEC_545	GCA_001609745.1	STEC	A	10	Netherlands	Feces / diarrhea	Human	O9:H9	473	M.D.
Escherichia coli STEC_EH250	GCA_000225145.2	STEC	A	10	M.D.	Feces	Human	M.D.	41	M.D.
Escherichia coli TW15901	GCA_000304075.2	EPEC	A	10	France	Food	Meat	M.D.	206	M.D.
Escherichia coli UMEA_3139-1	GCA_000460275.1	ExPEC	A	10	Sweden	Urine / UTI	Human	M.D.	21	M.D.
Escherichia coli UMEA_3150-1	GCA_000460335.1	ExPEC	A	10	Sweden	Urine / UTI	Human	M.D.	11	M.D.
Escherichia coli UMEA_3174-1	GCA_000460555.1	ExPEC	A	10	Sweden	Urine / UTI	Human	M.D.	31	M.D.
Escherichia coli UMEA_3199-1	GCA_000460715.1	ExPEC	A	10	Sweden	Urine / UTI	Human	M.D.	6	M.D.
Escherichia coli UMEA_3271-1	GCA_000461115.1	ExPEC	A	10	Sweden	Urine / UTI	Human	M.D.	19	M.D.
Escherichia coli UMEA_3318-1	GCA_000461235.1	ExPEC	A	10	Sweden	Urine / UTI	Human	M.D.	14	M.D.
Escherichia coli UMEA_3592-1	GCA_000461395.1	ExPEC	A	10	Sweden	Urine / UTI	Human	M.D.	8	M.D.
Escherichia coli UMEA_3889-1	GCA_000461755.1	ExPEC	A	10	Sweden	Urine / UTI	Human	M.D.	9	M.D.
Escherichia coli UMNF18	GCA_000220005.2	ETEC	A	10	United States of America	Feces / diarrhea	Pig	O147:H-	Closed	5
Escherichia coli UPEC-127	GCA_000780965.1	ExPEC	A	10	United States of America	Urine / UTI	Human	M.D.	151	M.D.
Escherichia coli UPEC-173	GCA_000779955.1	ExPEC	A	10	United States of America	Urine / UTI	Human	M.D.	86	M.D.
Escherichia coli UPEC-282	GCA_000777535.1	ExPEC	A	10	United States of America	Urine / UTI	Human	M.D.	66	M.D.
Escherichia coli UPEC-83	GCA_000776355.1	ExPEC	A	10	United States of America	Urine / UTI	Human	M.D.	123	M.D.
Escherichia coli VR50	GCA_000968515.1	ExPEC	A	10	M.D.	Urine / ABU	Human	OR:K1:H-	Closed	9
Escherichia fergusonii ATCC 35469	GCA_000026225	Outgroup	N.A.	N.A.	N.A.	N.A.	N.A.	N.A.	N.A.	N.A.
Notes
All information about pathotype, isolation country, isolation source, host, serotype, number of contigs and plasmids were obtained by the assembly accession number of the correspondent strain in GenBank database, available at http://www.ncbi.nlm.nih.gov/assembly.
Abbreviations: M.D., missing data; N.A., not applicable; NT, non-typable; ST, sequence typing; ABU, asymptomatic bacteriuria; UTI, urinary tract infection; EAEC, enteroaggregative E. coli; EPEC, enteropathogenic E. coli; ExPEC, extraintestinal pathogenic E. coli; ETEC, enterotoxigenic E. coli; STEC, Shiga toxin-producing E. coli.
a,b The web-based databases ClermonTyping (v1.4.1) and MLST (v2.0), using the ‘MLST databases at UoW’ from the University of Warwick (UK), were used to determine in silico the E. coli phylogroups and sequence typing, respectively.
