# Supplementary material for: The aggregate-forming pili (AFP) mediates the aggregative adherence of a hybrid-pathogenic Escherichia coli (UPEC/EAEC) isolated from a urinary tract infection
Source: Virulence. 2021 Dec 20;12(1):3073–93. doi: 10.1080/21505594.2021.2007645 (PMC8923075; doi:10.1080/21505594.2021.2007645)
Supplement: Supplemental Material [file KVIR_A_2007645_SM6615.zip › supplementary/Suppl._Table_5.xlsx]

## Sheet: Suppl. Table S5
Supplementary Table 5. Genome features for 25 E. coli AFP-positive strains and UPEC-46 strain.
Strain	Assembly accession	Phatotype	Isolation country	Isolation source	Host	Contigs	Plasmids
Escherichia coli UPEC-46	GCA_018390445.1	UPEC/EAEC	Brazil	Urine / UTI	Human	23	3
Escherichia coli 12-05829	GCA_900536625.1	EAEC/STEC	Germany	Feces / diarrhea	Human	8	3
Escherichia coli 2-005-03_S4_C1	GCA_000703845.1	EAEC	Tanzania	Feces / no diarrhea	Human	235	M.D.
Escherichia coli 2-011-08_S3_C1	GCA_000700505.1	EAEC	Tanzania	Feces / no diarrhea	Human	169	M.D.
Escherichia coli 2-011-08_S3_C2	GCA_000687025.1	EAEC	Tanzania	Feces / no diarrhea	Human	264	M.D.
Escherichia coli 2-011-08_S3_C3	GCA_000687065.1	EAEC	Tanzania	Feces / no diarrhea	Human	162	M.D.
Escherichia coli 2-316-03_S4_C2	GCA_000704325.1	EAEC	Tanzania	Feces / no diarrhea	Human	210	M.D.
Escherichia coli 2-460-02_S3_C1	GCA_000704465.1	EAEC	Tanzania	Feces / no diarrhea	Human	250	M.D.
Escherichia coli 2-460-02_S3_C2	GCA_000704485.1	EAEC	Tanzania	Feces / no diarrhea	Human	293	M.D.
Escherichia coli 2-474-04_S3_C1	GCA_000704585.1	EAEC	Tanzania	Feces / no diarrhea	Human	333	M.D.
Escherichia coli 2-474-04_S3_C2	GCA_000704605.1	EAEC	Tanzania	Feces / no diarrhea	Human	248	M.D.
Escherichia coli 2-474-04_S3_C3	GCA_000704665.1	EAEC	Tanzania	Feces / no diarrhea	Human	308	M.D.
Escherichia coli 3-073-06_S3_C2	GCA_000704905.1	EAEC	Tanzania	Feces / no diarrhea	Human	226	M.D.
Escherichia coli 381-3	GCA_000948005.1	EAEC	Netherlands	Feces / diarrhea	Human	120	M.D.
Escherichia coli 401368	GCA_004523405.1	EAEC	Kenya	Feces / diarrhea	Human	183	M.D.
Escherichia coli 7-233-03_S3_C1	GCA_000713235.1	EAEC	Tanzania	Feces / no diarrhea	Human	140	M.D.
Escherichia coli 7-233-03_S3_C3	GCA_000713355.1	EAEC	Tanzania	Feces / no diarrhea	Human	172	M.D.
Escherichia coli AM22-15AC	GCA_003471095.1	EAEC	China	Feces / no diarrhea	Human	241	M.D.
Escherichia coli AM34-8	GCA_003467875.1	EAEC	China	Feces / no diarrhea	Human	92	M.D.
Escherichia coli CS01	GCA_000740545.1	EAEC	United States of America	Feces / no diarrhea	Human	460	M.D.
Escherichia coli DEC6C	GCA_000249635.2	EAEC	M.D.	M.D.	M.D.	77	M.D.
Escherichia coli ECM-1	GCA_003057355.1	EAEC	Lebanon	M.D.	Human	452	M.D.
Escherichia coli MRE600	GCA_001542675.2	EAEC	M.D.	Environmental	M.D.	Closed	3
Escherichia coli NCTC9035	GCA_900450155.1	EAEC	M.D.	M.D.	M.D.	2	M.D.
Escherichia coli NCTC9062	GCA_900449035.1	EAEC	M.D.	M.D.	M.D.	5	M.D.
Escherichia coli NCTC9097	GCA_900449495.1	EAEC	M.D.	M.D.	M.D.	2	M.D.
Notes
All information about pathotype, isolation country, isolation source, host, number of contigs and plasmids were obtained by the assembly accession number of the correspondent strain in GenBank database, available at http://www.ncbi.nlm.nih.gov/assembly.
The afp operon was researched in genome assembly and annotation report of 18360 E. coli genomes deposited in GenBank database, available on November 20, 2019.
Abbreviations: M.D., missing data; UTI, urinary tract infection; EAEC, enteroaggregative E. coli; STEC, Shiga toxin-producing E. coli; UPEC, uropathogenic E. coli.
